# Supplementary material for: Risk of cardiovascular mortality, stroke and coronary heart mortality associated with aircraft noise around Congonhas airport, São Paulo, Brazil: a small-area study
Source: Environ Health. 2021 May 13;20:59. doi: 10.1186/s12940-021-00746-7 (PMC8120910; doi:10.1186/s12940-021-00746-7)
Supplement: Supplementary file 2 — Additional file 2: Table S1. Model selection. Information regarding the forward stepwise regression models fitted including model name, description and Akaike information criterion (AIC) for cardiovascular diseases (CVD), stroke and coronary disease. Shaded those presented in the manuscript. Bolded the model with the best fit; shaded, models fully presented in the full text. [file 12940_2021_746_MOESM2_ESM.xlsx]

## Sheet: Additional File 6
	Table S1. Model selection.
			AIC
	Referred to in the manuscript as…	Description [adjusted for…]	CVD	Stroke	CHD
	Basic Model (BM)	Noise exposure (5dB categ.) + Age and sex (direct standardization)	18420	9076	12911
	Adjusted Model (AM)	Noise exposure (5dB categ.) + Age and sex (direct standardization) + MHDI 2010 + Smoking proxy + Black and Mixed ethnicity + Road traffic density	17838	8778	12627
	Sensitivity Analysis 1	Noise exposure (5dB categ.) + Age and sex (direct standardization) + MHDI 2010 + Smoking proxy + Black and Mixed ethnicity (excl. road traffic density)	17938	8796	12684
	Sensitivity Analysis 2	Noise exposure (5dB categ.) + Age and sex (direct standardization) + Smoking proxy + Black and Mixed ethnicity + Road traffic density + MHDI 2010 modified (excl. life expectancy)	17853	8783	12639
	Sensitivity Analysis 3	Noise exposure (5dB categ.) + Age and sex (direct standardization) + MHDI 2010	17997	8828	12694
	Sensitivity Analysis 4	Noise exposure (5dB categ.) + Age and sex (direct standardization) + MHDI 2010 + Smoking proxy	17969	8804	12687
	Sensitivity Analysis 5	Noise exposure (5dB categ.) + Age and sex (direct standardization) + MHDI 2010 + Smoking proxy + Black and Mixed ethnicity + Road traffic density + Asian ethnicity	17840	8778	12632
	Shaded, the models presented in the manuscript; bolded, the best fitting model.
