# Supplementary material for: Risk of cardiovascular mortality, stroke and coronary heart mortality associated with aircraft noise around Congonhas airport, São Paulo, Brazil: a small-area study
Source: Environ Health. 2021 May 13;20:59. doi: 10.1186/s12940-021-00746-7 (PMC8120910; doi:10.1186/s12940-021-00746-7)
Supplement: Supplementary file 3 — Additional file 3: Table S2. Relative risk (RR) and 95% confidence intervals (CI) for the association between CVD, stroke and CHD with 10 dB increase in noise. Adjusted model only (i.e. Adjusted for age and sex (standardization) + smoking proxy + IDHM 2010 + Black and Mixed ethnicity + road traffic density). Trends estimated using WHO standard methods, i.e. generalized least square estimation. [file 12940_2021_746_MOESM3_ESM.xlsx]

## Sheet: Sheet1
	Table S2. Relative risk (RR) and 95% confidence intervals (CI) for the association between CVD, stroke and CHD with 10dB increase in noise.
		RR10dB	95% CI
	CVD	1.08752	0.919662	1.28601
	Stroke	0.864924	0.677159	1.10475
	CHD	1.15123	0.942192	1.40665
	*Adjusted for age and sex (standardization) + smoking proxy + IDHM 2010 + Black and Mixed ethnicity + road traffic density.
	**Method for trend: generalized least square estimation
